# Supplementary material for: Challenges in Malaria Diagnosis and Treatment in Kinshasa Province, Democratic Republic of the Congo
Source: Clin Infect Dis. 2026 Apr 18;83(1):e196–205. doi: 10.1093/cid/ciag262 (PMC13393125; doi:10.1093/cid/ciag262)
Supplement: ciag262_Supplementary_Data [file ciag262_supplementary_data.zip]

Archive with 6 entries (6 files):
- Figure S1.tiff
- Figure S2.tiff
- Figure S3.tiff
- Figure S4.tiff
- Figure S5.tiff
- Francois-Zafka_Manuscript 1_draft 11_supp_RFZ_KLM.docx
